# Supplementary material for: Glomerular Endothelial Cell-Derived miR-200c Impairs Glomerular Homeostasis by Targeting Podocyte VEGF-A
Source: Int J Mol Sci. 2022 Dec 1;23(23):15070. doi: 10.3390/ijms232315070 (PMC9735846; doi:10.3390/ijms232315070)
Supplement: Supplementary file 1 [file ijms-23-15070-s001.zip]

Archive with 1 entries (1 files):
- ijms-1923599-supplementary.pdf
